# Supplementary material for: Structure of a Fe4O6-Heteraadamantane-Type Hexacation Stabilized by Chelating Organophosphine Oxide Ligands
Source: Materials (Basel). 2021 Nov 12;14(22):6840. doi: 10.3390/ma14226840 (PMC8617765; doi:10.3390/ma14226840)
Supplement: Supplementary file 1 [file materials-14-06840-s001.zip]

Archive with 1 entries (1 files):
- materials-1430477-supplementary.pdf
